# Supplementary material for: Slow Gait Speed and Rapid Renal Function Decline Are Risk Factors for Postoperative Delirium after Urological Surgery
Source: PLoS One. 2016 May 4;11(5):e0153961. doi: 10.1371/journal.pone.0153961 (PMC4856409; doi:10.1371/journal.pone.0153961)
Supplement: S1 Dataset — (XLSX) [file pone.0153961.s001.xlsx]

## Sheet: Sheet1
No.	Disease	General Anesthesia=1	Open surgery=1	Major surgery	Robotic=1	Laparoscopic=1	Surgery	Age	Male=1	Tall, cm	BW, kg	BMI	Handgrip(Rt),kg	Handgrip(Lt),kg	Handgrip, mean, kg	The Timed Getup and Go(sec)	>13 sec.	CES-D pos=1	Postope-Delirium=1	Uni-nephrectomy=1	Preope-eGFR	Postope-eGFR(day1)	eGFR decline rate (%)	eGFR loss>30% =1	Preope-albumin	Postope-albumin(day1)	GNRI	GNRI <92 =1	Albumin loss (%)	Albumin loss>30% =1	Blood loss (g)	Ope duration (min)	fall score	ASA score	highest fever up(oC)	Blodd loss>1kg =1	Time>180min =1	Fall score>9 =1	ASA3 =1	BT>38.0	Blood transfusion =1	Clavien grade	Clavien>1	Type2 Diabetes	ECOG-PS	PS>1
1	Prostate cancer	1	0	1	1	0	Prostatectomy	61	1	163	54.8	20.6255	33.7	30	31.85	6.3	0	0	0	0	88.1	100.6	-0.141884	0	4.2	3.6	101.633	0	0.142857	0	50	159	3	2	38.4	0	0	0	0	1	0	0	0	0	0	0
2	Prostate cancer	1	0	1	1	0	Prostatectomy	57	1	175	70.3	22.9551	44.7	43.9	44.3	10.52	0	0	0	0	97.4	95.8	0.0164271	0	4.4	3.9	109.026	0	0.113636	0	40	176	3	2	37.6	0	0	0	0	0	0	0	0	0	0	0
3	Prostate cancer	1	1	1	0	0	Prostatectomy	67	1	166	69.4	25.1851	27.2	35.3	31.25	8.32	0	0	0	0	93	88.5	0.0483871	0	4.4	3.3	113.253	0	0.25	0	1000	157	8	2	37.9	0	0	0	0	0	0	0	0	0	2	1
4	Others	1	1	1	0	0	Others	53	0	156	41.7	17.1351	17.4	16.6	17	10	0	0	0	0	64.7	61.9	0.0432767	0	3.8	3.4	89.0608	1	0.105263	0	50	105	4	3	38.8	0	0	0	1	1	0	1	0	0	0	0
5	Prostate cancer	1	0	1	1	0	Prostatectomy	63	1	167	59.9	21.478	35.1	40.9	38	8.09	0	0	0	0	71.5	67.9	0.0503497	0	3.9	3.3	98.7816	0	0.153846	0	100	173	0	2	37.7	0	0	0	0	0	0	0	0	0	0	0
6	Adrenal	1	0	1	0	1	Adrenalectomy	59	0	165	60.2	22.112	33.4	31.7	32.55	8.53	0	0	0	0	71.3	89.1	-0.249649	0	4.7	3.9	111.895	0	0.170213	0	5	165	2	2	37	0	0	0	0	0	0	2	1	0	0	0
7	Bladder cancer	1	1	1	0	0	Total cyctectomy	67	1	163	50	18.8189	41.8	34	37.9	6.89	0	0	0	0	85.7	67.6	0.211202	0	3.8	3	92.2524	0	0.210526	0	560	239	8	2	38.4	0	1	0	0	1	0	0	0	0	0	0
8	Prostate cancer	1	0	1	1	0	Prostatectomy	70	1	163	59.9	22.5451	40.4	35.8	38.1	11	0	0	0	0	59.9	73.2	-0.222037	0	3.2	2.5	90.3812	1	0.21875	0	20	159	13	2	37.6	0	0	1	0	0	0	0	0	0	0	0
9	Bladder cancer	0	0	0	0	0	Transurethral surgery	40	1	177	87	27.7698	48.4	49.2	48.8	8.53	0	0	0	0	97.9	49.3	0.496425	1	4.4	4.2	118.152	0	0.0454545	0	5	64	2	2	37.6	0	0	0	0	0	0	0	0	0	2	1
10	Prostate cancer	1	0	1	1	0	Prostatectomy	58	1	163	66.9	25.1797	32.6	31.4	32	13	0	1	0	0	111.9	132	-0.179625	0	3.9	2.9	105.798	0	0.25641	0	50	208	4	2	37.9	0	1	0	0	0	0	0	0	0	0	0
11	Bladder cancer	1	0	1	1	0	Total cyctectomy	59	1	175.4	76.8	24.9633	41.5	39.9	40.7	8.87	0	0	0	0	72.8	56.2	0.228022	0	4.3	3.3	111.344	0	0.232558	0	125	409	2	2	37.8	0	1	0	0	0	0	0	0	0	0	0
12	Prostate cancer	1	0	1	1	0	Prostatectomy	71	1	165	61.3	22.5161	35.9	40.7	38.3	6.64	0	0	0	0	65.6	89.9	-0.370427	0	4.3	3.4	106.705	0	0.209302	0	120	193	9	3	37.2	0	1	1	1	0	0	2	1	0	0	0
13	Kidney tumor	1	1	1	0	0	Partial Nephrectomy	75	1	151	43.1	18.9027	30.1	31.1	30.6	12	0	0	0	0	102.9	81.5	0.207969	0	4.9	3.3	108.79	0	0.326531	1	190	125	1	2	38	0	0	0	0	0	0	1	0	0	0	0
14	Bladder cancer	0	0	0	0	0	Transurethral surgery	75	1	165	62.3	22.8834	39.8	39.2	39.5	15	1	0	0	0	68	60.8	0.105882	0	4.5	3.7	110.379	0	0.177778	0	5	44	5	2	36.7	0	0	0	0	0	0	0	0	0	0	0
15	Prostate cancer	1	1	1	0	0	Prostatectomy	65	1	169	75.4	26.3996	44.2	36.2	40.2	12.12	0	0	0	0	76.1	71.2	0.064389	0	4.1	3	111.088	0	0.268293	0	1100	162	4	2	38.9	1	0	0	0	1	0	2	1	0	0	0
16	kidney transplantation	1	1	1	0	0	Kideny transplantation	45	0	175	62.6	20.4408	37.4	30.2	33.8	6.6	0	0	0	0	xx	xx	xx	0	4.1	3.2	99.7936	0	0.219512	0	350	269	1	3	37.2	0	1	0	1	0	0	0	0	0	0	0
17	Kidney tumor	1	0	1	0	1	Nephrectomy	68	1	163	61.2	23.0344	35	32.2	33.6	8.8	0	0	0	1	66.5	37.1	0.442105	1	4.4	3.8	109.177	0	0.136364	0	5	183	5	2	37.8	0	1	0	0	0	0	0	0	0	0	0
18	kidney transplantation	1	0	1	0	1	Nephrectomy	69	0	162	57.9	22.0622	21.2	23.5	22.35	6.8	0	0	0	1	67	37.2	0.444776	1	4.6	3.4	110.312	0	0.26087	0	30	170	2	2	38.6	0	0	0	0	1	0	0	0	0	0	0
19	Bladder cancer	1	1	1	0	0	Total cyctectomy	70	1	168	62.9	22.286	40.9	44.6	42.75	10	0	1	0	0	74.2	67.6	0.0889488	0	4.3	2.9	106.269	0	0.325581	1	1150	316	3	2	37.3	1	1	0	0	0	0	0	0	0	0	0
20	Bladder cancer	0	0	0	0	0	Transurethral surgery	69	1	172	84.1	28.4275	29	28	28.5	10	0	0	0	0	40.1	38.3	0.0448878	0	4.6	4	122.377	0	0.130435	0	5	35	17	2	37.1	0	0	1	0	0	0	0	0	0	1	0
21	kidney transplantation	1	0	1	0	1	Nephrectomy	48	0	153	44	18.7962	26.1	27.1	26.6	7.26	0	0	0	1	75.6	46.2	0.388889	1	4.4	3.4	101.143	0	0.227273	0	5	159	0	2	37.6	0	0	0	0	0	0	1	0	0	2	1
22	Prostate cancer	1	0	1	1	0	Prostatectomy	70	1	154	55	23.1911	28.7	30	29.35	11	0	0	0	0	98.4	100.2	-0.0182927	0	3.7	2.8	99.0507	0	0.243243	0	15	174	4	2	37	0	0	0	0	0	0	2	1	0	0	0
23	Bladder cancer	0	0	0	0	0	Transurethral surgery	74	0	146	45.2	21.2047	20.2	20.8	20.5	8.6	0	0	0	0	87.1	93	-0.0677382	0	4.3	3.9	104.22	0	0.0930233	0	5	25	6	2	37.8	0	0	0	0	0	0	0	0	0	0	0
24	Kidney tumor	1	0	1	0	1	Nephrectomy	79	0	147	59	27.3034	14.3	11.6	12.95	13	0	0	0	1	81.9	58.6	0.284493	0	4.2	2.9	114.29	0	0.309524	1	50	193	15	2	38.2	0	1	1	0	1	0	0	0	0	0	0
25	Kidney tumor	1	0	1	0	1	Nephrectomy	77	1	165	66.7	24.4995	28.5	34.3	31.4	10.9	0	0	0	1	39.8	33.3	0.163317	0	4.4	3.2	111.954	0	0.272727	0	30	205	11	3	37.1	0	1	1	1	0	0	1	0	1	0	0
26	Kidney tumor	1	0	1	0	1	Nephrectomy	64	1	160	59.4	23.2031	35.9	37.7	36.8	8	0	0	0	1	54.6	53	0.029304	0	4.9	3.7	116.941	0	0.244898	0	5	163	1	2	38	0	0	0	0	0	0	0	0	0	0	0
27	Prostate cancer	1	0	1	1	0	Prostatectomy	67	1	171	62.3	21.3057	35.6	36.2	35.9	10	0	0	0	0	111.6	126.7	-0.135305	0	3.8	2.9	96.966	0	0.236842	0	100	196	6	2	38.2	0	1	0	0	1	0	0	0	0	0	0
28	Prostate cancer	1	0	1	1	0	Prostatectomy	72	1	171	50.9	17.4071	12.4	17.1	14.75	11.35	0	0	0	0	150.8	111.6	0.259947	0	4.3	3.1	97.0213	0	0.27907	0	50	104	14	3	37.5	0	0	1	1	0	0	0	0	0	0	0
29	Kidney tumor	1	0	1	0	1	Nephrectomy	78	0	149	47.5	21.3954	19.4	19.4	19.4	10.96	0	0	0	1	100.8	51.7	0.487103	1	4.4	3.5	106.07	0	0.204545	0	20	211	5	2	37.6	0	1	0	0	0	0	0	0	0	0	0
30	Prostate cancer	1	0	1	1	0	Prostatectomy	75	1	164	62.3	23.1633	36	37	36.5	9	0	0	0	0	131.4	134.6	-0.0243531	0	3.8	2.9	100.487	0	0.236842	0	80	247	6	3	37.2	0	1	0	1	0	0	0	0	0	0	0
31	Prostate cancer	1	0	1	1	0	Prostatectomy	58	1	164	64.5	23.9813	44.4	50.8	47.6	9.94	0	0	0	0	78.3	84.1	-0.0740741	0	3.8	3	102.037	0	0.210526	0	80	182	3	2	37.4	0	1	0	0	0	0	0	0	0	0	0
32	Prostate cancer	1	0	1	1	0	Prostatectomy	63	1	167	72.4	25.9601	48.4	41.7	45.05	6.4	0	0	0	0	59.7	64	-0.0720268	0	4.7	3.7	119.189	0	0.212766	0	50	187	3	2	37.5	0	1	0	0	0	0	0	0	0	0	0
33	Prostate cancer	1	0	1	1	0	Prostatectomy	66	1	169	59.6	20.8676	42.1	47	44.55	8	0	0	0	0	98.3	103.8	-0.0559512	0	3.6	2.8	93.1576	0	0.222222	0	50	190	5	2	37.2	0	1	0	0	0	0	0	0	0	0	0
34	Prostate cancer	1	0	1	1	0	Prostatectomy	65	1	155	66.9	27.846	28	31	29.5	8	0	0	0	0	39.3	26.7	0.320611	1	2.9	1.9	95.9618	0	0.344828	1	160	179	8	2	37.7	0	0	0	0	0	0	0	0	0	1	0
35	Prostate cancer	1	0	1	1	0	Prostatectomy	73	1	158.7	57.2	22.7113	41.7	42.4	42.05	8.4	0	0	0	0	52.1	52.6	-0.00959693	0	4.4	3.1	108.564	0	0.295455	0	150	172	6	2	37.1	0	0	0	0	0	0	0	0	0	0	0
36	Kidney tumor	1	1	1	0	0	Nephrectomy	66	0	147	43.6	20.1768	14.9	12.2	13.55	27	1	1	0	1	113.8	26.6	0.766257	1	3.6	2.8	91.8482	1	0.222222	0	1720	252	11	3	38.3	1	1	1	1	1	1	0	0	0	0	0
37	UpperUrinaryTract cancer	1	0	1	0	1	Nephrouretelectomy	72	0	150	52.2	23.2	13.1	10.2	11.65	12.07	0	1	0	1	5.2	5	0.0384615	0	3.7	3.3	99.0675	0	0.108108	0	370	113	5	3	37	0	0	0	1	0	0	0	0	0	0	0
38	Kidney tumor	1	0	1	0	1	Nephrectomy	57	0	149	49.6	22.3413	25.8	21.7	23.75	8.95	0	0	0	1	88.2	48.6	0.44898	1	4.4	3.3	107.863	0	0.25	0	50	213	1	2	37.6	0	1	0	0	0	0	0	0	0	0	0
39	Bladder cancer	1	1	1	0	0	Total cyctectomy	66	1	170	56.2	19.4464	37.3	30.9	34.1	6	0	0	0	0	101.9	95	0.0677134	0	4.2	3	99.3977	0	0.285714	0	560	230	8	2	38	0	1	0	0	0	0	0	0	0	0	0
40	Kidney tumor	1	0	1	0	1	Nephrectomy	71	0	152	44	20.8416	20.7	21.8	21.25	11	0	0	0	1	75.1	46	0.387483	1	4.1	3.2	100.553	0	0.219512	0	50	210	5	2	37.7	0	1	0	0	0	0	0	0	0	0	0
41	Bladder cancer	0	0	0	0	0	Transurethral surgery	78	1	170	75	25.9516	37.2	30.7	33.95	8.25	0	0	0	0	59.5	58.8	0.0117647	0	4.1	3.2	110.239	0	0.219512	0	5	60	3	2		0	0	0	0	0	0	0	0	0	0	0
42	Adrenal	1	0	1	0	1	Adrenalectomy	65	0	163	59.3	22.3192	20.7	19	19.85	11	0	0	0	0	40.2	29.5	0.266169	0	4	3.8	101.865	0	0.05	0	250	143	6	2	37.4	0	0	0	0	0	0	0	0	0	0	0
43	kidney transplantation	1	1	1	0	0	Kideny transplantation	35	1	180	95.8	29.5679	0	12.3	6.15	10.95	0	0	0	0	xx	xx	xx	0	4.2	3.4	118.583	0	0.190476	0	150	276	7	3	37.5	0	1	0	1	0	0	0	0	0	0	0
44	Prostate cancer	1	0	1	1	0	Prostatectomy	70	1	165	64	23.5078	41.9	40	40.95	5.8	0	0	0	0	112.5	104	0.0755556	0	3.9	3.1	102.629	0	0.205128	0	50	160	6	2	37.6	0	0	0	0	0	0	0	0	0	0	0
45	Bladder cancer	1	1	1	0	0	Total cyctectomy	60	0	155	62	25.8065	21.3	20.6	20.95	7.2	0	0	0	0	73.4	76	-0.0354223	0	4.1	3.3	109.964	0	0.195122	0	600	283	3	2	37.5	0	1	0	0	0	0	0	0	0	0	0
46	Bladder cancer	1	0	0	0	0	Transurethral surgery	81	1	164	503	187.017	25.1	23.3	24.2	9.7	0	0	0	0	105.7	97.9	0.0737938	0	3.5	3.1	406.597	0	0.114286	0	5	60	7	3	37.4	0	0	0	1	0	0	0	0	0	1	0
47	Kidney tumor	1	0	1	0	1	Nephrectomy	81	1	159	63	24.9199	25.5	21.1	23.3	16.5	1	0	0	1	89.6	56.8	0.366071	1	3.7	2.7	102.328	0	0.27027	0	50	195	9	3	37.4	0	1	1	1	0	0	1	0	0	2	1
48	Prostate cancer	1	0	1	1	0	Prostatectomy	75	1	161	59	22.7615	34	41.4	37.7	16	1	0	0	0	84.3	93.1	-0.104389	0	4	2.9	102.703	0	0.275	0	50	257	8	2	37.1	0	1	0	0	0	0	0	0	1	0	0
49	Prostate cancer	1	0	1	1	0	Prostatectomy	60	1	169	55.5	19.4321	36.4	38.4	37.4	15	1	0	0	0	66.9	59.6	0.109118	0	4.5	3.6	103.838	0	0.2	0	100	157	2	2	37.7	0	0	0	0	0	0	1	0	0	0	0
50	Prostate cancer	1	0	1	1	0	Prostatectomy	65	1	160	57.8	22.5781	37.4	37.2	37.3	10.8	0	0	0	0	109.9	127.2	-0.157416	0	4	2.8	102.356	0	0.3	0	50	213	4	2	37.4	0	1	0	0	0	0	1	0	1	0	0
51	Others	1	0	0	0	0	Orchiectomy	77	1	158	62.4	24.996	27	24.8	25.9	7.51	0	1	0	0	83.7	86.4	-0.0322581	0	3.9	3.4	105.45	0	0.128205	0	50	100	10	2	37.6	0	0	1	0	0	0	0	0	0	0	0
52	kidney transplantation	1	0	1	0	1	Nephrectomy	46	1	169	75.6	26.4697	41	36.6	38.8	7	0	0	0	1	105.3	58.3	0.446344	1	4.5	3.5	117.177	0	0.222222	0	100	197	2	2	38.2	0	1	0	0	1	0	0	0	0	0	0
53	Prostate cancer	1	0	1	1	0	Prostatectomy	70	1	167	70.4	25.2429	37.5	44.4	40.95	6.22	0	0	0	0	83.4	86	-0.0311751	0	3.6	2.7	101.451	0	0.25	0	100	163	4	2	37	0	0	0	0	0	0	0	0	0	0	0
54	Prostate cancer	1	0	1	1	0	Prostatectomy	66	1	174	66	21.7994	42.7	33.9	38.3	10	0	0	0	0	77.6	76.5	0.0141753	0	4.9	3.7	114.281	0	0.244898	0	30	194	7	2	37.7	0	1	0	0	0	0	1	0	0	0	0
55	Bladder cancer	0	0	0	0	0	Transurethral surgery	68	1	165	62.7	23.0303	42	36	39	6.89	0	0	0	0	80.3	84.1	-0.0473225	0	4.5	3.7	110.658	0	0.177778	0	5	24	3	2	36.8	0	0	0	0	0	0	0	0	0	0	0
56	Adrenal	1	0	1	0	1	Adrenalectomy	55	0	149	59.7	26.8907	22.3	22.4	22.35	11.35	0	0	0	0	69.2	71.5	-0.033237	0	4.1	3.9	112.019	0	0.0487805	0	5		3	2	37	0	0	0	0	0	0	0	0	0	0	0
57	Prostate cancer	1	0	1	1	0	Prostatectomy	66	1	172.6	60.9	20.4426	33	29	31	10	0	0	0	0	82.2	87.5	-0.0644769	0	4.4	2	104.264	0	0.545455	1	20	169	6	2	37.7	0	0	0	0	0	0	0	0	0	2	1
58	Prostate cancer	1	0	1	1	0	Prostatectomy	64	1	167.1	63.4	22.7058	23	21	22	11	0	0	0	0	102.8	91.1	0.113813	0	3.6	3	96.6418	0	0.166667	0	50	164	3	2	37.5	0	0	0	0	0	0	0	0	0	0	0
59	Bladder cancer	0	0	0	0	0	Transurethral surgery	69	1	160	50.8	19.8438	27	33	30	7.43	0	0	0	0	67	66.2	0.0119403	0	3.8	3.5	94.1949	0	0.0789474	0	5	96	6	2	37.9	0	0	0	0	0	0	2	1	0	0	0
60	Bladder cancer	0	0	0	0	0	Transurethral surgery	60	0	156.2	49.3	20.2062	24	23.1	23.55	7	0	0	0	0	86.9	96.6	-0.111623	0	4	3.6	97.86	0	0.1	0	5	26	1	2	37.5	0	0	0	0	0	0	0	0	0	0	0
61	kidney transplantation	1	1	1	0	0	Kideny transplantation	52	1	169.8	50.4	17.4806	32.4	27.6	30	9	0	0	0	0	xx	xx	xx	0	3	2.7	77.8036	1	0.1	0	210	243	4	3	37	0	1	0	1	0	0	0	0	0	0	0
62	Adrenal	1	0	1	0	1	Adrenalectomy	59	0	148.2	46	20.9441	14.1	14.9	14.5	12	0	0	0	0	51.8	87.3	-0.685328	0	4	3.6	99.2586	0	0.1	0	5	121	13	2	37.1	0	0	1	0	0	0	0	0	0	0	0
63	Prostate cancer	1	1	1	0	0	Prostatectomy	70	1	163.4	46.7	17.4909	31.4	35	33.2	7.2	0	0	0	0	87.4	93.4	-0.0686499	0	3.7	2.7	88.2463	1	0.27027	0	350	133	2	2	37.6	0	0	0	0	0	0	0	0	0	0	0
64	Bladder cancer	0	0	0	0	0	Transurethral surgery	93	0	143.2	45.7	22.2859	14.6	12.5	13.55	18.11	1	0	0	0	39.5	42.3	-0.0708861	0	4.3	2.9	106.269	0	0.325581	1	5	25	8	2	37.3	0	0	0	0	0	0	1	0	0	0	0
65	Prostate cancer	1	0	1	1	0	Prostatectomy	73	1	162.6	59.7	22.5805	34.3	40.8	37.55	5.98	0	1	0	0	83.7	82.4	0.0155317	0	4.3	3.3	106.827	0	0.232558	0	5	182	5	2	38	0	1	0	0	0	0	0	0	0	0	0
66	UpperUrinaryTract cancer	1	0	1	0	1	Nephrouretelectomy	68	1	170	61.8	21.3841	20.7	27.2	23.95	11.7	0	0	0	1	84.1	57.2	0.319857	1	3.8	3.1	97.1146	0	0.184211	0	150	303	7	2	39	0	1	0	0	1	0	0	0	0	0	0
67	Bladder cancer	0	0	0	0	0	Transurethral surgery	78	1	167.2	80.2	28.6881	26.8	23.7	25.25	12	0	0	0	0	41.4	44.3	-0.0700483	0	4.2	3.4	116.915	0	0.190476	0	5	27	8	2	37.3	0	0	0	0	0	0	0	0	0	0	0
68	Bladder cancer	0	0	0	0	0	Transurethral surgery	75	0	155.6	53.7	22.1797	15.7	12.5	14.1	12.5	0	1	0	0	72.6	71.3	0.0179063	0	3.9	3.5	100.112	0	0.102564	0	5	35	8	2	37.4	0	0	0	0	0	0	0	0	0	0	0
69	Prostate cancer	1	0	1	1	0	Prostatectomy	60	1	166.3	67.5	24.4073	48.5	43.8	46.15	3.98	0	0	0	0	73.5	68.1	0.0734694	0	4.1	3.5	107.312	0	0.146341	0	40	140	2	2	37.6	0	0	0	0	0	0	0	0	0	0	0
70	Prostate cancer	1	0	1	1	0	Prostatectomy	67	1	176.4	69.5	22.3351	39.9	39.5	39.7	9.11	0	0	0	0	69.3	89.9	-0.297258	0	4.4	3.5	107.851	0	0.204545	0	30	180	4	2	37.5	0	0	0	0	0	0	0	0	0	1	0
71	Kidney tumor	1	1	1	0	0	Partial Nephrectomy	54	0	157	60.6	24.5852	15	15	15	8	0	0	0	0	86	55.9	0.35	1	4.5	3.3	113.605	0	0.266667	0	450	163	4	2	38.1	0	0	0	0	1	0	0	0	0	0	0
72	Adrenal	1	0	1	0	1	Adrenalectomy	66	1	167.5	68.7	24.4865	32.7	30.8	31.75	14.2	1	0	0	0	56.4	66.2	-0.173759	0	4.5	3.9	113.418	0	0.133333	0	20	135	6	3	37.6	0	0	0	1	0	0	0	0	0	0	0
73	Bladder cancer	0	0	0	0	0	Transurethral surgery	83	0	160	48	18.75				20	1	1	0	0	84.3	82.5	0.0213523	0	2.6	2.7	74.2538	1	-0.0384615	0	5	42	12	2	37.5	0	0	1	0	0	0	1	0	1	0	0
74	Bladder cancer	1	0	0	0	0	Transurethral surgery	83	1	156	54.1	22.2304	25	19.5	22.25	12	0	0	0	0	55.2	64.4	-0.166667	0	3.8	3	98.7188	0	0.210526	0	5	60	12	3	37	0	0	1	1	0	0	1	0	1	0	0
75	Bladder cancer	0	0	0	0	0	Transurethral surgery	76	1	170.6	70.1	24.0857	21.6	18.7	20.15	11.4	0	0	0	0	84	80.2	0.0452381	0	4.8	4	117.125	0	0.166667	0	5	50	5	2	36.8	0	0	0	0	0	0	0	0	0	1	0
76	Adrenal	1	0	1	0	1	Adrenalectomy	39	0	157.6	47.3	19.0436	24	20	22	7	0	0	0	0	84.5	87.6	-0.0366864	0	4.5	3.5	103.101	0	0.222222	0	5	89	3	2	37.6	0	0	0	0	0	0	1	0	0	2	1
77	Prostate cancer	1	0	1	1	0	Prostatectomy	65	1	170.7	84	28.8278	43.6	49	46.3	12.7	0	1	0	0	93.8	102.4	-0.0916844	0	4.4	3.4	120.158	0	0.227273	0	100	202	5	2	37.6	0	1	0	0	0	0	0	0	0	0	0
78	Prostate cancer	1	0	1	1	0	Prostatectomy	73	1	159.4	66.3	26.0938	43.5	38.4	40.95	8	0	0	0	0	106.8	100.9	0.0552434	0	3.6	2.7	103.064	0	0.25	0	200	233	4	2	37.2	0	1	0	0	0	0	0	0	0	2	1
79	Prostate cancer	1	1	1	0	0	Prostatectomy	66	1	165.8	59.5	21.6445	34.7	33.8	34.25	5.58	0	0	0	0	117.3	121.8	-0.0383632	0	4.5	2.9	108.031	0	0.355556	1	1480	130	8	2	38	1	0	0	0	0	0	0	0	0	0	0
80	Bladder cancer	1	1	1	0	0	Total cyctectomy	60	1	166	57	20.6852	23	26	24.5	5	0	0	0	0	110.8	92.8	0.162455	0	4.7	2.7	109.191	0	0.425532	1	1200	242	2	2	38.3	1	1	0	0	1	0	0	0	0	0	0
81	Bladder cancer	1	0	0	0	0	Transurethral surgery	80	1	156.6	60	24.4663	25.7	23.7	24.7	9.2	0	0	0	0	62.7	59	0.0590112	0	4.2	3.6	108.913	0	0.142857	0	5	48	5	3	36.8	0	0	0	1	0	0	0	0	0	0	0
82	Prostate cancer	1	0	1	1	0	Prostatectomy	75	1	170.9	65.3	22.3578	47.6	45.5	46.55	8.14	0	0	0	0	84.3	85.7	-0.0166074	0	3.3	3	91.5152	1	0.0909091	0	5	153	4	2	37.7	0	0	0	0	0	0	1	0	0	0	0
83	Prostate cancer	1	0	1	1	0	Prostatectomy	66	1	164	63.9	23.7582	39.7	46.2	42.95	7.88	0	1	0	0	71.5	76.5	-0.0699301	0	4.7	3.5	115.016	0	0.255319	0	50	151	5	2	37.2	0	0	0	0	0	0	0	0	0	0	0
84	Prostate cancer	1	0	1	1	0	Prostatectomy	66	1	163.6	57.7	21.558	38.9	31.6	35.25	5.39	0	0	0	0	98.3	91.8	0.0661241	0	4.8	3.8	112.334	0	0.208333	0	200	188	2	2	37.6	0	1	0	0	0	0	0	0	0	0	0
85	Prostate cancer	1	0	1	1	0	Prostatectomy	65	1	157.1	61	24.716	35	33	34	8	0	0	0	0	85.2	92.2	-0.0821596	0	3.8	2.8	103.43	0	0.263158	0	5	152	9	2	37.3	0	0	1	0	0	0	0	0	0	0	0
86	Prostate cancer	1	0	1	1	0	Prostatectomy	69	1	154.5	51.5	21.575	29.2	30.5	29.85	8.35	0	1	0	0	83.7	77.7	0.0716846	0	3.8	2.9	97.4764	0	0.236842	0	50	174	4	2	37.4	0	0	0	0	0	0	1	0	0	0	0
87	Bladder cancer	1	1	1	0	0	Total cyctectomy	67	1	172.6	69	23.1615	35.8	38.1	36.95	5.27	0	0	0	0	60	56.2	0.0633333	0	4.3	3.1	107.929	0	0.27907	0	2800	303	7	3	37.5	1	1	0	1	0	1	0	0	1	0	0
88	UpperUrinaryTract cancer	1	0	1	0	1	Nephrouretelectomy	73	1	162.3	58.6	22.2464	28.5	22.6	25.55	9.96	0	0	0	1	63.5	47.7	0.248819	0	3.9	3.1	100.238	0	0.205128	0	30	250	4	2	38.2	0	1	0	0	1	0	0	0	0	0	0
89	Kidney tumor	1	0	1	0	1	Nephrectomy	66	0	149.9	55.2	24.5661	16.9	20.1	18.5	8.9	0	0	0	1	96.2	50.2	0.47817	1	4.2	3.1	109.102	0	0.261905	0	25	184	4	2	38	0	1	0	0	0	0	0	0	0	0	0
90	Others	1	1	1	0	0	Nephrectomy	59	1	167.9	71.2	25.2568	23.6	29.8	26.7	8	0	0	0	1	65.2	30.5	0.532209	1	4.3	3.3	111.9	0	0.232558	0	235	220	5	2	38.7	0	1	0	0	1	0	0	0	1	1	0
91	Bladder cancer	1	0	0	0	0	Transurethral surgery	66	1	158.1	62.7	25.0844	29.4	26.9	28.15	9	0	0	0	0	29.6	30.1	-0.0168919	0	4.1	4.2	108.595	0	-0.0243902	0	5	17	2	3	36.7	0	0	0	1	0	0	0	0	0	0	0
92	Prostate cancer	1	0	1	1	0	Prostatectomy	73	1	158.1	62.7	25.0844	27.4	30.8	29.1	13.97	1	0	0	0	79.9	79.9	0	0	4.1	3.6	108.595	0	0.121951	0	3	174	4	2	37	0	0	0	0	0	0	0	0	0	0	0
93	Prostate cancer	1	0	1	1	0	Prostatectomy	75	1	162.6	63	23.8287	33.3	28.2	30.75	7.68	0	0	0	0	36.6	35.5	0.0300546	0	4.4	3.5	110.682	0	0.204545	0	50	188	4	2	37	0	1	0	0	0	0	0	0	0	0	0
94	Prostate cancer	1	0	1	1	0	Prostatectomy	69	1	162	58.5	22.2908	46	37.5	41.75	9.4	0	0	0	0	80	85	-0.0625	0	3.9	2.9	100.322	0	0.25641	0	5	170	4	2	37.4	0	0	0	0	0	0	1	0	0	0	0
95	Prostate cancer	1	0	1	1	0	Prostatectomy	73	1	164.7	65.1	23.999	28.4	26.1	27.25	8.19	0	0	0	0	97.2	113.4	-0.166667	0	3.6	3.1	99.0931	0	0.138889	0	1	120	4	2	37	0	0	0	0	0	0	0	0	0	0	0
96	Prostate cancer	1	0	1	1	0	Prostatectomy	74	1	161.5	63.8	24.4611	36.5	35	35.75	4	0	0	0	0	62.5	55.2	0.1168	0	4.1	3.3	107.414	0	0.195122	0	5	128	7	2	37.2	0	0	0	0	0	0	3a	1	0	0	0
97	Bladder cancer	1	0	0	0	0	Transurethral surgery	84	1	160.3	53.8	20.937	31.9	27.4	29.65	16.31	1	0	0	0	51	64.1	-0.256863	0	3.6	2.9	93.2892	0	0.194444	0	100	62	9	3	37.6	0	0	1	1	0	0	0	0	0	0	0
98	Bladder cancer	0	0	0	0	0	Transurethral surgery	75	1	169.4	59	20.5601	30.9	31.9	31.4	11.56	0	0	0	0	48.7	48.2	0.0102669	0	4	3.9	98.5307	0	0.025	0	5	69	7	2	38.6	0	0	0	0	1	0	0	0	0	0	0
99	Prostate cancer	1	0	1	1	0	Prostatectomy	73	1	160.3	44	17.1232	31.8	30.4	31.1	16	1	0	0	0	111.1	118.3	-0.0648065	0	3.7	3.1	87.5493	1	0.162162	0	50	183	6	2	37.9	0	1	0	0	0	0	0	0	0	0	0
100	Prostate cancer	1	0	1	1	0	Prostatectomy	76	1	162	58.7	22.367	35.4	33.4	34.4	11	0	0	0	0	96.1	109.8	-0.14256	0	3.4	2.8	93.0217	0	0.176471	0	5	183	9	2	37.4	0	1	1	0	0	0	0	0	0	0	0
101	Kidney tumor	1	1	1	0	0	Nephrectomy	78	1	143.9	44	21.2486	21.2	16.4	18.8	12	0	0	0	1	65.5	61.6	0.059542	0	4.1	3.1	101.325	0	0.243902	0	200	146	6	3	38.1	0	0	0	1	1	0	0	0	0	0	0
102	Bladder cancer	1	1	1	0	0	Total cyctectomy	74	1	161.8	60.8	23.2245	27.7	21.8	24.75	10.3	0	0	0	0	77.3	46.2	0.402329	1	3.5	2.7	96.136	0	0.228571	0	2400	311	10	2	38.6	1	1	1	0	1	1	1	0	0	0	0
103	Prostate cancer	1	0	1	1	0	Prostatectomy	55	1	169.8	57.4	19.9084	42	44.7	43.35	12.6	0	0	0	0	79.5	82.9	-0.0427673	0	4.5	3.8	104.74	0	0.155556	0	50	181	4	2	37.3	0	1	0	0	0	0	0	0	0	0	0
104	Bladder cancer	0	0	0	0	0	Transurethral surgery	65	1	160.2	56	21.8204	32.7	22.7	27.7	9	0	1	0	0	93.8	87.9	0.0628998	0	4.2	3.5	103.898	0	0.166667	0	5	54	9	2	37.2	0	0	1	0	0	0	0	0	0	0	0
105	Bladder cancer	1	0	0	0	0	Transurethral surgery	81	1	160.3	54.6	21.2484	26.6	33.8	30.2	9.4	0	0	0	0	33.8	51.6	-0.526627	0	3.9	2.7	98.3463	0	0.307692	1	5	28	11	3	36.8	0	0	1	1	0	0	0	0	1	0	0
106	Bladder cancer	1	0	1	1	0	Total cyctectomy	64	1	152	49.8	21.5547	23.6	25.1	24.35	7.6	0	0	0	0	69.4	53	0.236311	0	3.8	2.7	97.438	0	0.289474	0	250	463	2	2	37.9	0	1	0	0	0	0	0	0	0	0	0
107	Prostate cancer	1	0	1	1	0	Prostatectomy	76	0	166	73.5	26.673	39.6	37.4	38.5	8	0	0	0	0	69.5	66.9	0.0374101	0	4.1	3.5	111.606	0	0.146341	0	150	170	5	2	37.6	0	0	0	0	0	0	0	0	0	0	0
108	Bladder cancer	1	1	1	0	0	Total cyctectomy	64	1	161	68	26.2336	36	36.3	36.15	8.54	0	0	0	0	47.3	48.6	-0.0274841	0	3.9	3	107.796	0	0.230769	0	380	273	2	2	38.6	0	1	0	0	1	0	0	0	0	0	0
109	Others	1	1	1	0	0	Nephrectomy	64	0	149.3	64	28.7118	15.2	17.4	16.3	8.47	0	0	0	1	78.9	54.7	0.306717	1	4.4	3.1	119.938	0	0.295455	0	75	129	7	2	37.9	0	0	0	0	0	0	0	0	0	0	0
110	Bladder cancer	1	0	0	0	0	Transurethral surgery	81	1	164.6	74.5	27.4977	27.4	31.6	29.5	11.49	0	0	0	0	45.4	43.1	0.0506608	0	3.9	3	110.192	0	0.230769	0	5	40	13	3	36.2	0	0	1	1	0	0	3b	1	0	0	0
111	UpperUrinaryTract cancer	1	1	1	0	0	Nephrouretelectomy	50	1	164.5	58.8	21.7293	36.7	31.2	33.95	6.15	0	0	0	1	58.6	45.8	0.21843	0	3.1	3	87.3459	0	0.0322581	0	65	119	3	2	39.5	0	0	0	0	1	0	0	0	0	0	0
112	Kidney tumor	1	0	1	0	1	Nephrectomy	56	1	163.7	64.5	24.0692	36	30	33	9	0	0	0	1	93.2	55.6	0.403433	1	4.1	3.8	106.671	0	0.0731707	0	5	144	0	2	37.6	0	0	0	0	0	0	2	1	0	0	0
113	Prostate cancer	1	1	1	0	0	Prostatectomy	74	1	161.5	57.3	21.969	34.9	31.1	33	7	0	0	0	0	72	72	0	0	4.2	2.6	104.179	0	0.380952	1	840	143	7	3	37.5	0	0	0	1	0	0	1	0	0	0	0
114	Adrenal	1	0	1	0	1	Adrenalectomy	75	1	166	61	22.1367	31.1	28.3	29.7	10	0	0	0	0	64.1	80.5	-0.25585	0	3.1	2.6	88.1182	1	0.16129	0	5	135	6	2	36.7	0	0	0	0	0	0	0	0	0	0	0
115	Others	1	1	1	0	0	Others	68	1	168.2	59.1	20.8899	41.9	32.4	37.15	10	0	1	0	0	57.8	61.8	-0.0692042	0	3.9	3.1	97.6668	0	0.205128	0	270	185	7	2	37.8	0	1	0	0	0	0	1	0	1	0	0
116	Prostate cancer	1	0	1	1	0	Prostatectomy	64	1	161.5	57	21.8539	37.9	34.8	36.35	9.8	0	0	0	0	91.1	102.8	-0.12843	0	3	2.7	86.0932	1	0.1	0	900	183	4	2	37.8	0	1	0	0	0	0	0	0	0	0	0
117	Prostate cancer	1	0	1	1	0	Prostatectomy	75	1	161	60.8	23.4559	35	31.6	33.3	7.42	0	0	0	0	108.1	112.5	-0.0407031	0	3.3	2.8	93.5966	0	0.151515	0	5	149	8	2	37.2	0	0	0	0	0	0	1	0	0	2	1
118	Prostate cancer	1	0	1	1	0	Prostatectomy	66	1	160.5	57.3	22.2436	39.6	40.9	40.25	8.16	0	0	0	0	90.3	100.1	-0.108527	0	3.9	3.4	100.233	0	0.128205	0	50	210	6	2	37.8	0	1	0	0	0	0	0	0	1	0	0
119	Prostate cancer	1	0	1	1	0	Prostatectomy	75	1	165.9	60.4	21.9454	34	35	34.5	13	0	0	0	0	53.3	54.4	-0.0206379	0	3.8	3.4	98.1786	0	0.105263	0	5	186	4	2	37.6	0	1	0	0	0	0	0	0	0	0	0
120	Prostate cancer	1	0	1	1	0	Prostatectomy	73	1	171	68.5	23.426	40	38.2	39.1	5.6	0	0	0	0	79.9	75.4	0.0563204	0	4.4	3.3	109.919	0	0.25	0	50	132	5	2	37.1	0	0	0	0	0	0	0	0	0	0	0
121	Adrenal	1	0	1	0	1	Adrenalectomy	52	0	164.5	83.8	30.9679	31.2	25.4	28.3	13	0	0	0	0	92.4	90.5	0.0205628	0	3.6	3.1	112.302	0	0.138889	0	5	143	8	2	37.2	0	0	0	0	0	0	0	0	1	0	0
122	Prostate cancer	1	0	1	1	0	Prostatectomy	59	1	168.6	56.6	19.9114	42.6	43.5	43.05	11.06	0	0	0	0	4.6	3.3	0.282609	0	4.6	3.3	106.235	0	0.282609	0	250	114	5	2	37.4	0	0	0	0	0	0	0	0	0	0	0
123	Adrenal	1	0	1	0	1	Adrenalectomy	61	1	164.4	76.9	28.4526	32.6	28.8	30.7	7.01	0	0	0	0	64.5	50.2	0.221705	0	4	3.5	113.491	0	0.125	0	20	150	4	2	37.7	0	0	0	0	0	0	1	0	1	0	0
124	Kidney tumor	1	1	1	0	0	Nephrectomy	70	0	153.4	39.5	16.786	19.2	21.3	20.25	8.63	0	0	0	1	71.5	52.6	0.264336	0	3.1	2.5	77.976	1	0.193548	0	100	91	8	2	38.3	0	0	0	0	1	0	1	0	0	0	0
125	Kidney tumor	1	1	1	0	0	Nephrectomy	64	0	151.2	44.4	19.4213	11.2	14.8	13	20	1	0	0	1	112.3	69.6	0.380232	1	4.2	3	99.3503	0	0.285714	0	20	108	3	2	37.9	0	0	0	0	0	0	3b	1	0	0	0
126	Prostate cancer	1	0	1	1	0	Prostatectomy	65	1	172	57.3	19.3686	39.9	40.2	40.05	4.18	0	0	0	0	104.3	46.3	0.556088	1	4.2	3.1	99.2503	0	0.261905	0	25	121	7	2	37.5	0	0	0	0	0	0	0	0	0	0	0
127	Prostate cancer	1	0	1	1	0	Prostatectomy	74	1	156.7	53.7	21.8694	24	28.2	26.1	9.82	0	1	0	0	104.3	123.1	-0.180249	0	3.6	2.5	95.0564	0	0.305556	1	50	176	6	2	38.6	0	0	0	0	1	0	0	0	0	0	0
128	Kidney tumor	1	0	1	1	0	Partial Nephrectomy	55	1	175.6	78.7	25.5226	52.4	43.1	47.75	3.65	0	0	0	0	74.3	62.1	0.164199	0	3.9	3	106.448	0	0.230769	0	1	118	2	2	37.2	0	0	0	0	0	0	0	0	0	0	0
129	Prostate cancer	1	0	1	1	0	Prostatectomy	64	1	160.4	48.2	18.7343	31	33.8	32.4	8.72	0	0	0	0	84.2	108.8	-0.292162	0	3.7	2.9	90.6031	1	0.216216	0	5	132	0	2	37.5	0	0	0	0	0	0	0	0	0	0	0
130	Bladder cancer	1	0	0	0	0	Transurethral surgery	76	0	160	60	23.4375	21	17.4	19.2	12.84	0	0	0	0	46.4	45.9	0.0107759	0	4	3.6	103.985	0	0.1	0	5	60	5	3	37.1	0	0	0	1	0	0	0	0	0	0	0
131	Prostate cancer	1	0	1	1	0	Prostatectomy	60	1	160.2	58.2	22.6776	37.7	33.4	35.55	11	0	0	0	0	104.8	130.7	-0.247137	0	3.8	3	99.5664	0	0.210526	0	5	136	5	2	37.1	0	0	0	0	0	0	0	0	0	0	0
132	Kidney tumor	1	1	1	0	0	Partial Nephrectomy	59	1	166.9	64.3	23.0833	40.4	41.2	40.8	10	0	1	0	0	99.8	61.5	0.383768	1	4	3.2	103.313	0	0.2	0	70	113	4	2	37.6	0	0	0	0	0	0	0	0	0	0	0
133	Prostate cancer	1	1	1	0	0	Prostatectomy	69	1	158.2	64.5	25.7719	37	37	37	9	0	0	0	0	60.9	57.6	0.0541872	0	4.2	3.1	111.388	0	0.261905	0	1000	163	5	2	38.1	0	0	0	0	1	0	0	0	0	0	0
134	Kidney donor	1	0	1	0	1	Nephrectomy	70	0	148.7	48.6	21.9793	21.4	20.9	21.15	9	0	0	0	1	62.6	36.3	0.420128	1	4.3	3.1	105.688	0	0.27907	0	50	183	5	2	37.6	0	1	0	0	0	0	2	1	0	0	0
135	Bladder cancer	1	0	0	0	0	Transurethral surgery	79	1	157.9	57.3	22.9821	31.3	32.7	32	11.1	0	0	0	0	73.7	65.3	0.113976	0	4.2	3.5	106.1	0	0.166667	0	5	57	11	3	37.2	0	0	1	1	0	0	2	1	1	0	0
136	Prostate cancer	1	0	1	1	0	Prostatectomy	71	1	158.4	64.5	25.7069	34.3	31.5	32.9	9	0	0	0	0	53	57.1	-0.0773585	0	3.8	3	105.308	0	0.210526	0	5	216	5	2	37.3	0	1	0	0	0	0	0	0	0	0	0
137	Prostate cancer	1	0	1	1	0	Prostatectomy	64	1	169.1	60.3	21.0877	38.2	38.6	38.4	6	0	0	0	0	98.8	108.3	-0.0961538	0	3.6	2.8	93.5749	0	0.222222	0	125	143	5	2	37.3	0	0	0	0	0	0	0	0	0	0	0
138	Prostate cancer	1	0	1	1	0	Prostatectomy	61	0	159.6	60.4	23.7122	33.1	39	36.05	6.38	0	0	0	0	97.2	102.4	-0.0534979	0	3.9	2.8	103.016	0	0.282051	0	15	176	6	1	37.2	0	0	0	0	0	0	0	0	0	0	0
139	Kidney tumor	1	1	1	0	0	Nephrectomy	84	0	153.1	50.4	21.5021	13.7	12.3	13	17.4	1	0	0	1	65.5	56.7	0.134351	0	3.6	2.9	94.3602	0	0.194444	0	120	106	13	2	37.6	0	0	1	0	0	0	0	0	0	0	0
140	Kidney tumor	1	1	1	0	0	Partial Nephrectomy	56	1	175.5	66.9	21.7206	43.7	52.2	47.95	7	0	0	0	0	103.1	63.2	0.387003	1	4.2	3.7	103.708	0	0.119048	0	5	97	1	2	37.9	0	0	0	0	0	0	2	1	0	0	0
141	Prostate cancer	1	0	1	1	0	Prostatectomy	70	1	161.7	59.9	22.909	22.1	25.4	23.75	10	0	0	0	0	108.1	119.7	-0.107308	0	3.3	2.8	92.56	0	0.151515	0	150	178	11	2	37.1	0	0	1	0	0	0	0	0	0	0	0
142	Prostate cancer	1	0	1	1	0	Prostatectomy	58	1	170.3	69.6	23.9983	40.7	34.8	37.75	12	0	0	0	0	78.3	67.1	0.14304	0	4.4	3.7	111.004	0	0.159091	0	75	122	5	2	37.1	0	0	0	0	0	0	0	0	0	0	0
143	Bladder cancer	1	0	0	0	0	Transurethral surgery	79	1	161.2	54.5	20.9733	17	21	19	13	0	0	0	0	34.3	37.7	-0.0991254	0	2.5	2.3	76.9789	1	0.08	0	5	48	9	3	37	0	0	1	1	0	0	0	0	0	0	0
144	Prostate cancer	1	0	1	1	0	Prostatectomy	72	1	156.3	56.4	23.0867	27.7	24.6	26.15	7.48	0	0	0	0	67.1	64.6	0.0372578	0	4.5	3.6	110.765	0	0.2	0	5	172	5	2	37.5	0	0	0	0	0	0	0	0	0	0	0
145	Prostate cancer	1	0	1	1	0	Prostatectomy	65	1	165.3	64.5	23.6055	32.4	38.1	35.25	10.57	0	0	0	0	71.8	80.2	-0.116992	0	3.4	2.8	95.3692	0	0.176471	0	100	187	3	2	37.5	0	1	0	0	0	0	0	0	0	0	0
146	Adrenal	1	0	1	0	1	Adrenalectomy	63	1	179	78.9	24.6247	37.1	39	38.05	10	0	0	0	0	83	102.8	-0.238554	0	4.3	3.4	110.702	0	0.209302	0	20	177	3	2	37.8	0	0	0	0	0	0	0	0	0	0	0
147	Prostate cancer	1	0	1	1	0	Prostatectomy	72	1	162.7	65.2	24.6305	47.6	41.2	44.4	4.39	0	0	0	0	67.1	56.2	0.162444	0	4.3	3.3	110.713	0	0.232558	0	5	150	14	2	37.2	0	0	1	0	0	0	1	0	0	2	1
148	Bladder cancer	0	0	0	0	0	Transurethral surgery	62	1	153.6	63.5	26.9148	18.6	22.3	20.45	14	1	1	0	0	30.8	30.8	0	0	4.5	3.7	118.021	0	0.177778	0	5	65	10	2	37	0	0	1	0	0	0	0	0	0	0	0
149	Kidney tumor	1	0	1	1	0	Partial Nephrectomy	71	1	167.5	62.1	22.1341	31.3	28.4	29.85	8.6	0	0	0	0	72.9	73.9	-0.0137174	0	4.9	3.9	114.915	0	0.204082	0	20	136	7	2	37.2	0	0	0	0	0	0	2	1	0	1	0
150	Bladder cancer	0	0	0	0	0	Transurethral surgery	76	1	154.6	41.3	17.2795	29.8	28.2	29	8	0	0	0	0	72.4	73.5	-0.0151934	0	4.1	3.4	93.8015	0	0.170732	0	5	28	7	2	37.4	0	0	0	0	0	0	2	1	0	0	0
151	Prostate cancer	1	0	1	1	0	Prostatectomy	60	1	165.8	54.5	19.8257	27.6	29	28.3	6.54	0	0	0	0	120	147.1	-0.225833	0	3.8	2.7	94.1606	0	0.289474	0	5	136	0	2	37.3	0	0	0	0	0	0	1	0	1	0	0
152	Bladder cancer	0	0	0	0	0	Transurethral surgery	65	1	165.4	62.4	22.8094	31.6	28.2	29.9	9.51	0	0	0	0	77.9	86.5	-0.110398	0	4.3	4	107.261	0	0.0697674	0	5	26	8	2	37.7	0	0	0	0	0	0	0	0	0	0	0
153	Bladder cancer	1	0	0	0	0	Transurethral surgery	80	1	159.5	58.1	22.8378	22.2	24.7	23.45	13.37	1	0	0	0	59	54	0.0847458	0	3.6	3.6	96.8921	0	0	0	5	17	6	3	37.1	0	0	0	1	0	0	0	0	0	0	0
154	Kidney tumor	1	0	1	0	1	Nephrectomy	61	1	177	78.2	24.9609	38.7	35.3	37	9.6	0	0	0	1	93.5	60	0.358289	1	4.2	3.8	109.85	0	0.0952381	0	30	169	3	2	37.7	0	0	0	0	0	0	0	0	0	0	0
155	Kidney tumor	1	0	1	1	0	Partial Nephrectomy	41	1	172.2	77.5	26.1358	55.5	37.3	46.4	6.5	0	0	0	0	79.8	62.7	0.214286	0	4.7	3.7	119.522	0	0.212766	0	5	130	0	2	38.1	0	0	0	0	1	0	0	0	0	0	0
156	Kidney tumor	1	0	1	0	1	Nephrectomy	76	1	167	68.3	24.4899	32.3	23.9	28.1	20	1	0	0	1	58.5	30	0.487179	1	4.2	3	108.958	0	0.285714	0	20	189	12	2	37.1	0	1	1	0	0	0	3a	1	1	0	0
157	Bladder cancer	0	0	0	0	0	Transurethral surgery	75	1	157.5	64.5	26.0015	35.5	31.2	33.35	11	0	0	0	0	67.1	60.1	0.104322	0	4.4	4.1	114.801	0	0.0681818	0	5	15	6	2	36.7	0	0	0	0	0	0	0	0	0	0	0
158	Prostate cancer	1	0	1	1	0	Prostatectomy	61	1	176.5	68.3	21.9246	49.2	49.5	49.35	8.96	0	0	0	0	80.5	81.7	-0.0149068	0	3.9	2.8	99.628	0	0.282051	0	10	177	3	2	37.3	0	0	0	0	0	0	2	1	0	0	0
159	Bladder cancer	1	1	1	0	0	Total cyctectomy	81	0	151	48.1	21.0956	19	19	19	12	0	0	0	0	88.6	102.3	-0.154628	0	3.3	2.5	89.1227	1	0.242424	0	890	234	10	3	37.8	0	1	1	1	0	0	0	0	0	0	0
160	Kidney tumor	1	0	1	1	0	Partial Nephrectomy	38	1	175	67.8	22.1	60	50.6	55.3	9.6	0	0	0	0	90.9	96.4	-0.0605061	0	4.4	3.8	107.406	0	0.136364	0	15	117	0	3	37.7	0	0	0	1	0	0	0	0	0	0	0
161	Bladder cancer	0	0	0	0	0	Transurethral surgery	65	0	153.5	46.6	19.7	20.4	15.7	18.05	9.12	0	0	0	0	66	66	0	0	4.4	3.6	102.856	0	0.181818	0	5	18	4	2	37.2	0	0	0	0	0	0	0	0	0	2	1
162	Prostate cancer	1	1	1	0	0	Prostatectomy	69	1	158.2	62.4	24.9	39	40.3	39.65	5.51	0	0	0	0	60.9	57.6	0.0541872	0	4.2	3.1	109.735	0	0.261905	0	1000	163	5	2	38	0	0	0	0	0	0	2	1	0	0	0
163	Prostate cancer	1	0	1	1	0	Prostatectomy	63	1	169.1	67.5	23.6	39.9	49.6	44.7	9.26	0	0	0	0	97.9	107.2	-0.0949949	0	3.6	2.9	98.3367	0	0.194444	0	5	192	4	2	36.8	0	1	0	0	0	0	1	0	0	0	0
164	Others	1	0	1	0	1	Nephrectomy	47	1	172.8	62.4	20.8	41.4	38.6	40	6	0	0	0	0	68	56.8	0.164706	0	4.1	3.2	100.474	0	0.219512	0	30	162	0	2	38	0	0	0	0	0	0	0	0	0	0	0
165	Prostate cancer	1	0	1	1	0	Prostatectomy	64	1	170.7	55.1	18.9	35.6	30.9	33.25	10.19	0	0	0	0	106.7	140.9	-0.320525	0	4.1	3.4	96.8731	0	0.170732	0	10	147	4	2	37.3	0	0	0	0	0	0	2	1	0	0	0
166	Others	1	1	1	0	0	Others	47	1	175.8	60	19.4	43	44.1	43.55	7.87	0	0	0	0	84.3	85.5	-0.0142349	0	4	3.3	96.3318	0	0.175	0	210	271	6	2	38	0	1	0	0	0	0	0	0	0	0	0
167	Others	1	0	1	0	1	Others	64	1	149.6	47.7	21.4	20.1	22.9	21.5	6	0	0	0	0	72	78.9	-0.0958333	0	4.3	3.7	104.59	0	0.139535	0	5	89	2	2	37.5	0	0	0	0	0	0	2	1	0	0	0
168	Others	0	0	0	0	0	Transurethral surgery	78	0	153.9	40.9	17.2	7.7	9.6	8.65	13	0	0	0	0	108.9	121.8	-0.118457	0	3.4	3.2	83.2278	1	0.0588235	0	1	48	12	2	37.5	0	0	1	0	0	0	2	1	0	0	0
169	UpperUrinaryTract cancer	1	0	1	0	1	Nephrouretelectomy	71	1	161.3	47	18	27.8	23.9	25.85	7.37	0	0	0	1	63.3	50.9	0.195893	0	4	3.3	93.6782	0	0.175	0	10	136	5	3	37.7	0	0	0	1	0	0	0	0	0	2	1
170	Prostate cancer	1	0	1	1	0	Prostatectomy	69	1	160.3	59.2	23	30.7	29.9	30.3	9.64	0	0	0	0	85	64.6	0.24	0	3.8	3.1	100.177	0	0.184211	0	3	136	12	2	39	0	0	1	0	1	0	0	0	0	2	1
171	Bladder cancer	0	0	0	0	0	Transurethral surgery	54	1	167	60.3	21.6	29	26.9	27.95	8	0	0	0	0	70.1	66.8	0.0470756	0	4.5	3.8	107.947	0	0.155556	0	5	48	4	2	37	0	0	0	0	0	0	2	1	0	0	0
172	kidney transplantation	1	1	1	0	0	Kideny transplantation	40	1	167.3	65.9	23.5	41	38	39.5	7	0	0	0	0	xx	xx	xx	0	3.9	4.6	102.614	0	-0.179487	0	100	268	4	2	37.3	0	1	0	0	0	0	0	0	0	0	0
173	Bladder cancer	0	0	0	0	0	Transurethral surgery	81	1	158.7	59.7	23.7	22.4	18.5	20.45	10.36	0	1	0	0	77.6	68.3	0.119845	0	4.3	3.5	108.949	0	0.186047	0	5	38	8	2	37	0	0	0	0	0	0	0	0	0	0	0
174	kidney transplantation	1	0	1	0	1	Nephrectomy	68	0	150.7	60.3	26.5	21.8	17.7	19.75	14	1	0	0	0	61.2	30.8	0.496732	1	5.1	3.5	126.169	0	0.313725	1	150	221	5	2	38.2	0	1	0	0	1	0	2	1	0	0	0
175	Prostate cancer	1	0	1	1	0	Prostatectomy	67	1	158.1	49.9	19.9	41.5	37.3	39.4	7.04	0	0	0	0	80.7	89.9	-0.114002	0	4	3.2	97.2795	0	0.2	0	30	157	5	2	37.3	0	0	0	0	0	0	0	0	0	1	0
176	Kidney tumor	1	1	1	0	0	Partial Nephrectomy	63	1	168.3	82.5	29.1	27.2	31.2	29.2	14	1	0	0	0	49.8	44	0.116466	0	4.5	3.2	122.163	0	0.288889	0	150	93	3	2	38.1	0	0	0	0	1	0	3b	1	0	0	0
177	Kidney tumor	1	0	1	0	1	Nephrectomy	64	1	166.5	70	25.2	22.4	33.7	28.05	9	0	0	0	1	77.2	30.4	0.606218	1	3.9	3.3	105.836	0	0.153846	0	100	200	4	2	37.5	0	1	0	0	0	0	0	0	0	0	0
178	Prostate cancer	1	0	1	1	0	Prostatectomy	62	1	165.1	63	23.1	35.9	29.6	32.6	7.3	0	0	0	0	72.8	86.3	-0.18544	0	3.7	3.2	98.878	0	0.135135	0	100	141	1	2	37	0	0	0	0	0	0	0	0	0	0	0
179	Prostate cancer	1	0	1	1	0	Prostatectomy	75	1	159.5	61.1	24	24.1	37.8	30.9	15.4	1	0	0	0	77	71.5	0.0714286	0	4.5	3.3	112.496	0	0.266667	0	100	167	9	2	37.6	0	0	1	0	0	0	0	0	0	0	0
180	Bladder cancer	0	0	0	0	0	Transurethral surgery	71	1	172.4	69.6	23.4	39.7	38.4	39.05	6.3	0	0	0	0	66.5	65.6	0.0135338	0	4.7	4	114.337	0	0.148936	0	350	515	4	2	37.6	0	1	0	0	0	0	0	0	0	0	0
181	Bladder cancer	1	1	1	0	0	Total cyctectomy	80	1	157.9	57.3	22.9	32.9	29.8	31.35	9	0	0	0	0	65.1	60.4	0.0721966	0	3.8	3	99.9879	0	0.210526	0	800	270	6	3	37.7	0	1	0	1	0	0	2	1	1	0	0
182	Prostate cancer	1	0	1	1	0	Prostatectomy	64	1	169.8	67.9	23.5	43.6	41	42.3	10.28	0	0	0	0	72.1	83	-0.151179	0	4.2	3.3	107.081	0	0.214286	0	50	146	4	2	37.4	0	0	0	0	0	0	2	1	0	0	0
183	UpperUrinaryTract cancer	1	0	1	0	1	Nephrouretelectomy	79	1	159.5	58.8	23.1	30.6	29.6	30.1	12.43	0	0	0	1	47.1	48	-0.0191083	0	3.9	3.2	101.856	0	0.179487	0	80	113	5	2	36.7	0	0	0	0	0	0	0	0	1	1	0
184	Kidney tumor	1	1	1	0	0	Partial Nephrectomy	31	0	162.3	48.5	18.4	23.9	25.1	24.5	7.45	0	0	0	0	102.9	82.9	0.194363	0	3.8	2.8	91.4584	1	0.263158	0	1045	167	0	2	38.6	1	0	0	0	1	0	0	0	0	2	1
185	Bladder cancer	0	0	0	0	0	Transurethral surgery	68	1	167	60.1	21.5	23.1	23.6	23.35	10.77	0	0	0	0	45.7	55.4	-0.212254	0	3.8	3	97.3343	0	0.210526	0	5	40	10	2	37.3	0	0	1	0	0	0	0	0	0	0	0
186	Prostate cancer	1	0	1	1	0	Prostatectomy	65	1	170	76.2	26.3	38.7	46.3	42.5	14	1	0	0	0	57.9	59.9	-0.0345423	0	4.7	3.8	119.833	0	0.191489	0	100	178	10	2	37.7	0	0	1	0	0	0	0	0	0	0	0
187	Prostate cancer	1	0	1	1	0	Prostatectomy	67	1	167.8	63.7	22.6	33.1	32.2	32.6	7.6	0	0	0	0	83.1	97.9	-0.178099	0	4.3	3.6	106.864	0	0.162791	0	100	141	7	2	37.6	0	0	0	0	0	0	0	0	0	0	0
188	Bladder cancer	0	0	0	0	0	Transurethral surgery	94	1	159	62.8	24.8	18.4	16.5	17.4	18.74	1	0	0	0	55.7	54.4	0.0233393	0	4	3.3	106.567	0	0.175	0	5	39	15	2	37.2	0	0	1	0	0	0	0	0	0	0	0
189	Bladder cancer	0	0	0	0	0	Transurethral surgery	71	1	162.3	70.7	26.8	39.7	36.9	38.3	7.62	0	0	0	0	77.1	72.9	0.0544747	0	4.6	3.6	119.292	0	0.217391	0	5	50	3	2	36.9	0	0	0	0	0	0	2	1	0	0	0
190	Prostate cancer	1	0	1	1	0	Prostatectomy	62	1	162.5	45.2	17.1	33.1	30.6	31.8	7.89	0	0	0	0	96.7	109.8	-0.135471	0	3.8	2.9	88.9943	1	0.236842	0	30	154	7	2	37.7	0	0	0	0	0	0	0	0	0	0	0
191	Prostate cancer	1	0	1	1	0	Prostatectomy	60	1	165.4	70	25.5	44	40	42	7	0	0	0	0	133.7	125.1	0.0643231	0	3.6	2.8	101.938	0	0.222222	0	50	128	4	2	37.5	0	0	0	0	0	0	0	0	0	0	0
192	Prostate cancer	1	0	1	1	0	Prostatectomy	69	1	171	83.1	28.4	37.1	36.2	36.6	10.84	0	1	0	0	83.7	75.5	0.0979689	0	3.7	2.9	108.924	0	0.216216	0	50	195	6	2	37.4	0	1	0	0	0	0	0	0	0	0	0
193	Kidney tumor	1	1	1	0	0	Partial Nephrectomy	60	1	176.4	72.2	23.2	48.2	41.1	44.6	7.63	0	0	0	0	96	69.8	0.272917	0	4.6	3.6	112.469	0	0.217391	0	100	107	0	2	37.6	0	0	0	0	0	0	0	0	0	0	0
194	Bladder cancer	0	0	0	0	0	Transurethral surgery	75	1	160	53.7	20.9	36	28.5	32.2	8.7	0	0	0	0	83	79.3	0.0445783	0	4.5	3.9	106.62	0	0.133333	0	5	60	16	2	37.1	0	0	1	0	0	0	0	0	0	0	0
195	Prostate cancer	1	0	1	1	0	Prostatectomy	67	1	161.2	58.8	22.6	33.7	30.5	32.1	9.2	0	0	0	0	78.4	76.2	0.0280612	0	4.6	3.4	111.331	0	0.26087	0	5	108	2	2	37.3	0	0	0	0	0	0	3b	1	0	0	0
196	Prostate cancer	1	0	1	1	0	Prostatectomy	67	1	172.5	79.2	26.6	34.7	36.3	35.5	7.63	0	0	0	0	80.7	85.7	-0.0619579	0	4	2.9	109.979	0	0.275	0	25	137	9	2	37.1	0	0	1	0	0	0	1	0	0	0	0
197	Prostate cancer	1	0	1	1	0	Prostatectomy	77	1	155.1	48	19.9	24.7	23.5	24.1	12.4	0	0	0	0	90.9	103.1	-0.134213	0	4.2	3.6	100.258	0	0.142857	0	35	144	8	2	37.4	0	0	0	0	0	0	3b	1	0	0	0
198	Prostate cancer	1	0	1	1	0	Prostatectomy	61	1	168.1	61.3	21.6	36.4	34.3	35.3	7.05	0	0	0	0	93.9	110.3	-0.174654	0	4.2	3.2	103.48	0	0.238095	0	30	160	0	2	37.8	0	0	0	0	0	0	0	0	0	0	0
199	Bladder cancer	1	1	1	0	0	Total cyctectomy	77	0	160.5	47.2	18.3	23.1	19.2	21.1	8	0	0	0	0	37.9	48	-0.266491	0	3.9	2.2	92.7578	0	0.435897	1	1540	317	8	2	38.2	1	1	0	0	1	1	2	1	0	0	0
200	Kidney tumor	1	1	1	0	0	Nephrectomy	78	1	170.6	67.5	23.1	35.7	30.7	33.2	7.5	0	0	0	1	75	43.9	0.414667	1	4.3	2.8	107.812	0	0.348837	1	1200	177	10	2	37.4	1	0	1	0	0	0	0	0	0	0	0
201	Bladder cancer	1	1	1	0	0	Total cyctectomy	65	1	166.4	52.4	18.9	29.8	29.8	29.8	10	0	0	0	0	87.9	54.4	0.381115	1	4.5	3.1	102.829	0	0.311111	1	1150	349	9	2	38.7	1	1	1	0	1	0	0	0	0	0	0
202	Bladder cancer	0	0	0	0	0	Transurethral surgery	66	1	168	60.4	21.4	34.9	37.7	36.3	6.56	0	0	0	0	75.4	75.4	0	0	4.4	4.2	106.079	0	0.0454545	0	5	19	3	2	37	0	0	0	0	0	0	0	0	0	0	0
203	Prostate cancer	1	0	1	1	0	Prostatectomy	62	1	160	58	22.6	35	35.5	35.2	12	0	0	0	0	103.8	121.4	-0.169557	0	3.69	2.9	97.7814	0	0.214092	0	40	160	4	2	37.2	0	0	0	0	0	0	0	0	0	0	0
204	kidney transplantation	1	0	1	0	1	Nephrectomy	62	1	174	52.3	17.2	42.1	41.5	41.8	7.4	0	0	0	0	65.8	41.4	0.370821	1	4.4	3.2	98.1178	0	0.272727	0	50	211	5	2	38	0	1	0	0	0	0	0	0	0	0	0
205	UpperUrinaryTract cancer	1	0	1	0	1	Nephrouretelectomy	65	1	164.7	55.9	20.6	30.1	25.6	27.8	9.08	0	0	0	1	82.6	36.8	0.554479	1	4.6	3.4	107.54	0	0.26087	0	30	208	11	2	37.5	0	1	1	0	0	0	0	0	0	0	0
206	Kidney tumor	1	1	1	0	0	Nephrectomy	80	1	169	60	21.0077	33.3	29.6	31.45	16	1	1	1	1	56.4	39.4	0.301418	1	4.4	3.8	105.335	0	0.136364	0	850	140	15	3	36.5	0	0	1	1	0	0	0	0	0	0	0
207	UpperUrinaryTract cancer	1	0	1	0	1	Nephrouretelectomy	75	1	151	55.8	24.4726	24.2	21.8	23	15.2	1	0	1	1	47.8	34.5	0.278243	0	3.8	3.1	102.969	0	0.184211	0	80	224	13	2	38	0	1	1	0	0	0	0	0	0	0	0
208	Kidney tumor	1	0	1	0	1	Nephrectomy	79	1	159.6	73.1	28.698	30.1	29.8	29.95	17.7	1	1	1	1	48.9	28.4	0.419223	1	3.8	3.2	110.978	0	0.157895	0	20	129	6	3	37.8	0	0	0	1	0	0	0	0	1	0	0
209	UpperUrinaryTract cancer	1	1	1	0	0	Nephrouretelectomy	83	0	146.3	50.3	23.5006	18.4	18.2	18.3	27	1	1	1	1	66.9	53.7	0.197309	0	3.2	2.6	92.1924	0	0.1875	0	100	113	14	3	38	0	0	1	1	0	0	0	0	0	0	0
210	Kidney tumor	1	0	1	1	0	Partial Nephrectomy	78	1	160.7	65.2	25.2474	25.7	20.4	23.05	16	1	0	1	0	77.2	47.2	0.388601	1	4.5	3.3	114.86	0	0.266667	0	20	138	11	2	38	0	0	1	0	0	0	0	0	0	0	0
211	Kidney tumor	1	1	1	0	0	Nephrectomy	77	1	153.8	44.3	18.728	19.9	17.3	18.6	18	1	0	1	1	51.3	36.6	0.28655	0	4.1	2.7	96.547	0	0.341463	1	90	150	6	3	37.1	0	0	0	1	0	0	1	0	0	0	0
212	Prostate cancer	1	0	1	1	0	Prostatectomy	71	1	156	49.5	20.3402	27.6	26.2	26.9	8	0	0	1	0	64.6	41.6	0.356037	1	4.4	3.4	104.07	0	0.227273	0	25	150	4	2	37.8	0	0	0	0	0	0	0	0	1	0	0
213	Bladder cancer	1	1	1	0	0	Total cyctectomy	80	1	161.9	59.6	22.7	25.4	22.8	24.1	11	0	0	1	0	52.8	31.9	0.395833	1	4.1	2.7	104.076	0	0.341463	1	1800	191	6	2	38.4	1	1	0	0	1	1	0	0	0	0	0
214	Bladder cancer	0	0	0	0	0	Transurethral surgery	79	0	142.7	37.4	18.3	14.9	15.2	15	13.1	1	0	1	0	48.9	45.9	0.0613497	0	4.4	3.3	100.203	0	0.25	0	5	23	11	2	39.8	0	0	1	0	1	0	2	1	0	0	0
215	UpperUrinaryTract cancer	1	1	1	0	0	Nephrouretelectomy	83	1	159	67.8	26.8			13.1	15.6	1	0	1	1	72.6	42	0.421488	1	3.9	2.9	108.869	0	0.25641	0	1200	195	11	2	38	1	1	1	0	0	0	0	0	1	0	0
